# Supplementary material for: Differential Salt Tolerance Strategies in Three Halophytes from the Same Ecological Habitat: Augmentation of Antioxidant Enzymes and Compounds
Source: Plants (Basel). 2021 May 30;10(6):1100. doi: 10.3390/plants10061100 (PMC8229423; doi:10.3390/plants10061100)
Supplement: Supplementary file 1 [file plants-10-01100-s001.zip]

Archive with 1 entries (1 files):
- plants-1207187-supplementary.pdf
